# Supplementary material for: Does Physical Inactivity Induce Significant Changes in Human Gut Microbiota? New Answers Using the Dry Immersion Hypoactivity Model
Source: Nutrients. 2021 Oct 29;13(11):3865. doi: 10.3390/nu13113865 (PMC8620432; doi:10.3390/nu13113865)
Supplement: Supplementary file 1 [file nutrients-13-03865-s001.zip]

Archive with 1 entries (1 files):
- nutrients-1414680-supplementary.pdf
